# Supplementary material for: Strained Monolayer MoTe2 as a Photon Absorber in the Telecom Range
Source: Nanomaterials (Basel). 2023 Oct 10;13(20):2740. doi: 10.3390/nano13202740 (PMC10608843; doi:10.3390/nano13202740)
Supplement: Supplementary file 1 [file nanomaterials-13-02740-s001.zip]

Archive with 1 entries (1 files):
- nanomaterials-2605779-supplementary.pdf
